# Supplementary material for: Deciphering the Binding of the Nuclear Localization Sequence of Myc Protein to the Nuclear Carrier Importin α3
Source: Int J Mol Sci. 2022 Dec 5;23(23):15333. doi: 10.3390/ijms232315333 (PMC9739371; doi:10.3390/ijms232315333)
Supplement: Supplementary file 1 [file ijms-23-15333-s001.zip]

Archive with 1 entries (1 files):
- ijms-2048581-supplementary.pdf
